# Supplementary material for: The ZIKV NS5 Protein Aberrantly Alters the Tubulin Cytoskeleton, Induces the Accumulation of Autophagic p62 and Affects IFN Production: HDAC6 Has Emerged as an Anti-NS5/ZIKV Factor
Source: Cells. 2024 Mar 29;13(7):598. doi: 10.3390/cells13070598 (PMC11011779; doi:10.3390/cells13070598)
Supplement: Supplementary file 1 [file cells-13-00598-s001.zip]

Archive with 1 entries (1 files):
- cells-2916729-supplementary.pdf
